# Supplementary material for: Black Plastic Film Mulching Increases Soil Nitrous Oxide Emissions in Arid Potato Fields
Source: Int J Environ Res Public Health. 2022 Nov 30;19(23):16030. doi: 10.3390/ijerph192316030 (PMC9736522; doi:10.3390/ijerph192316030)
Supplement: Supplementary file 1 [file ijerph-19-16030-s001.zip]

Archive with 1 entries (1 files):
- ijerph-2047066-supplementary.pdf
